# Supplementary material for: Gender and neglected tropical disease front-line workers: Data from 16 countries
Source: PLoS One. 2019 Dec 19;14(12):e0224925. doi: 10.1371/journal.pone.0224925 (PMC6922366; doi:10.1371/journal.pone.0224925)
Supplement: S1 Table — This workbook represents detailed information on the number of trainees that participated in USAID-supported trainings between fiscal years 2012–2017 by country, job category, and fiscal year. (XLSX) [file pone.0224925.s001.xlsx]

## Sheet: Training Data by FY
Fiscal year	Number of female trainees	Number of male trainees	Total number of trainees	Percent of available sex-disaggregated data (%)
2012	100370	93921	326740	59.4635
2013	183354	200079	435407	88.0631
2014	206983	192688	434126	92.0634
2015	259788	253934	513724	99.9996
2016	376171	479267	855438	100
2017	271516	366837	638301	100.008

## Sheet: Country Data
Country	Job category	Fiscal year	Number of female trainees	Number of male trainees	Total number of trainees	Percentage of female trainees (%)	Percentage of male trainees (%)
Benin	Drug distributors	2013	3207	6416	9623	33.3264	66.6736
		2014	3433	9454	12887	26.6392	73.3608
		2015	4385	16556	20941	20.9398	79.0602
		2016	6551	26201	32752	20.0018	79.9982
		2017	6752	27004	33756	20.0024	79.9976
	Trainers/Supervisors	2013	520	789	1309	39.725	60.275
		2014	643	1629	2272	28.3011	71.6989
		2015	875	1310	2185	40.0458	59.9542
		2016	808	2899	3707	21.7966	78.2034
		2017	741	2995	3736	19.834	80.166
Burkina Faso	Drug distributors	2012			59198
		2013	10287	50228	60515	16.9991	83.0009
		2014	6044	24172	30216	20.0026	79.9974
		2015	6099	19078	25177	24.2245	75.7755
		2016	10387	24903	35290	29.4333	70.5667
		2017	4424	28634	33058	13.3825	86.6175
	Trainers/Supervisors	2012			2373
		2013	19	245	264	7.19697	92.803
		2014	339	1354	1693	20.0236	79.9764
		2015	201	1235	1436	13.9972	86.0028
		2016	856	3034	3890	22.0051	77.9949
		2017	279	1222	1501	18.5876	81.4124
Cameroon	Drug distributors	2012	19437	41541	60978	31.8754	68.1246
		2013	17874	41783	59657	29.9613	70.0387
		2014	14049	36306	50355	27.8999	72.1001
		2015	18006	37242	55248	32.5912	67.4088
		2016	20017	39260	59277	33.7686	66.2314
		2017	17241	25768	43009	40.087	59.913
	Trainers/Supervisors	2012	1026	2038	3064	33.4856	66.5144
		2013	9423	17499	26922	35.0011	64.9989
		2014	622	1319	1941	32.0453	67.9547
		2015	1432	2590	4022	35.6042	64.3958
		2016	701	1576	2277	30.7861	69.2139
		2017	513	865	1378	37.2279	62.7721
Cote d'Ivoire	Drug distributors	2016	9123	10606	19729	46.2416	53.7584
		2017	12974	16033	29007	44.7271	55.2729
	Trainers/Supervisors	2016	47	1702	1749	2.68725	97.3128
		2017	9	32	41	21.9512	78.0488
Ghana	Drug distributors	2013	4649	11387	16036	28.991	71.009
		2014	20342	15944	36286	56.0602	43.9398
		2015	2417	7544	9961	24.2646	75.7354
		2016	24357.5	21284.5	45642	53.3663	46.6337
		2017	9512	4020	13532	70.2926	29.7074
	Trainers/Supervisors	2012	3	10	13	23.0769	76.9231
		2013	2070	1330	3400	60.8824	39.1176
		2014	1868	1418	3286	56.8472	43.1528
		2015	801	921	1722	46.5157	53.4843
		2016	2007	1683	3690	54.3902	45.6098
		2017	2062	1637	3699	55.7448	44.2552
Guinea	Drug distributors	2012			3820
		2013	446	1303	1749	25.5003	74.4997
		2014	3453	7286	10739	32.1538	67.8462
		2015	2602	6235	8837	29.4444	70.5556
		2016	2871	5911	8782	32.6919	67.3081
		2017	3080	7628	10708	28.7635	71.2365
	Trainers/Supervisors	2012	4	26	206	13.3333	86.6667
		2013	7	62	69	10.1449	89.8551
		2014	42	278	320	13.125	86.875
		2015	191	141	332	57.5301	42.4699
		2016	64	388	452	14.1593	85.8407
		2017	87	505	592	14.6959	85.3041
Haiti	Drug distributors	2012			16530
		2013			16542
		2014	6769	7206	13975	48.4365	51.5635
		2015	6394	5903	12297	51.9964	48.0036
		2016	9104	8077	17181	52.9888	47.0112
		2017	2208.44	2038.56	4247	52	48
	Trainers/Supervisors	2012			2531
		2013	55	36	91	60.4396	39.5604
		2014	183	194	377	48.5411	51.4589
		2015	682	1166	1848	36.9048	63.0952
		2016	1219	1418	2637	46.2268	53.7732
		2017	283.92	262.08	546	52	48
Indonesia	Drug distributors	2012	35581	1873	37454	94.9992	5.0008
		2013	64701	2360	67061	96.4808	3.51918
		2014	68122	7696	75818	89.8494	10.1506
		2015	92210	3374	95584	96.4701	3.52988
		2016	92889	11519	104408	88.9673	11.0327
		2017	51698	8018	59716	86.5731	13.4269
	Trainers/Supervisors	2013	4	12	16	25	75
		2015	27	14	41	65.8537	34.1463
Mali	Drug distributors	2012			982
		2014	1136.1	1902.6	3038.7	37.3877	62.6123
		2015	5806	20877	26683	21.7592	78.2408
		2016	10479	43535	54014	19.4005	80.5995
		2017	8868	24191	33059	26.8248	73.1752
	Trainers/Supervisors	2012			184
		2014	22	136	158	13.9241	86.0759
		2015	166	1149	1317	12.6236	87.3764
		2016	527	3264	3791	13.9013	86.0987
		2017	362	2256	2618	13.8273	86.1727
Nepal	Drug distributors	2012	17148	14005	31153	55.0445	44.9555
		2013	37598	10052	47650	78.9045	21.0955
		2014	26824	15096	41920	63.9885	36.0115
		2015	22239	11419	33658	66.0734	33.9266
		2016	17490	14516	32006	54.646	45.354
		2017	13069	7080	20097	64.8618	35.1382
	Trainers/Supervisors	2012	289	1430	1719	16.8121	83.1879
		2013	2111	4308	6419	32.8867	67.1133
		2014	2359	3232	5591	42.1928	57.8072
		2015	1780	3302	5082	35.0256	64.9744
		2016	2645	3117	5762	45.9042	54.0958
		2017	2149	2230	4379	49.0751	50.9249
Niger	Drug distributors	2012			23037
		2013	353	1803	2156	16.3729	83.6271
		2014	0	0	34455
		2015	3419	15744	19163	17.8417	82.1583
		2016	7303	29552	36855	19.8155	80.1845
		2017	17470	37780	55250	31.6199	68.3801
	Trainers/Supervisors	2012			1353
		2013	41	184	225	18.2222	81.7778
		2014	49	159	208	23.5577	76.4423
		2015	558	655	1213	46.0016	53.9984
		2016	18	40	58	31.0345	68.9655
		2017	270	956	1226	22.0228	77.9772
Nigeria	Drug distributors	2013			29416
		2014	15963	11842	27805	57.4105	42.5895
		2015	53167	50684	103851	51.1955	48.8045
		2016	47287	73019	120306	39.3056	60.6944
		2017	32279	55160	87439	36.916	63.084
	Trainers/Supervisors	2013			6016
		2014	3448	1101	4549	75.7969	24.2031
		2015	6807	4221	11028	61.7247	38.2753
		2016	29739	53166	82905	35.8712	64.1288
		2017	9800	13064	22864	42.8621	57.1379
Senegal	Drug distributors	2015	10324	5194	15518	66.5292	33.4708
		2016	7139	8942	16081	44.394	55.606
		2017	6853	8542	15395	44.5145	55.4855
	Trainers/Supervisors	2014	1	23	24	4.16667	95.8333
		2015	633	1190	1823	34.723	65.277
		2017	121	33	154	78.5714	21.4286
Sierra Leone	Drug distributors	2012			22000
		2013	8259	16466	24725	33.4034	66.5966
		2014	8003	16247	24250	33.0021	66.9979
		2015	6907	17463	24370	28.3422	71.6578
		2016	7782	23588	31370	24.8071	75.1929
		2017	9675	21695	31370	30.8416	69.1584
	Trainers/Supervisors	2012			123
		2013	38	97	135	28.1481	71.8519
		2014	23	126	149	15.4362	84.5638
		2015	36	79	115	31.3043	68.6957
		2016	44	74	118	37.2881	62.7119
		2017	39	76	115	33.913	66.087
Tanzania	Drug distributors	2012	23248	23293	46541	49.9517	50.0483
		2013	18773	21481	40254	46.6364	53.3636
		2014	18574	17930	36504	50.8821	49.1179
		2015	5691	6291	11982	47.4962	52.5038
		2016	53479	52312	105791	50.5516	49.4484
		2017	54711	55201	109912	49.7771	50.2229
	Trainers/Supervisors	2012	2044	2417	4603	45.8193	54.1807
		2013	2619	2623	5242	49.9618	50.0382
		2014	2474.51	1998.49	4473	55.321	44.679
		2015	3674.12	3509.88	7184	51.1431	48.8569
		2016	6451.3	6024.7	12476	51.7097	48.2903
		2017	1401	2372	3773	37.1323	62.8677
Togo	Drug distributors	2012	1555	6621	8176	19.0191	80.9809
		2013	164	9012	9176	1.78727	98.2127
		2014	2094	7968	10062	20.811	79.189
		2015	2163	8155	10318	20.9634	79.0366
		2016	2605	9011	11616	22.426	77.574
		2017	2453	8820	11273	21.76	78.24
	Trainers/Supervisors	2012	35	667	702	4.98575	95.0142
		2013	136	603	739	18.4032	81.5968
		2014	103	671	774	13.3075	86.6925
		2015	96	692	788	12.1827	87.8173
		2016	90	736	826	10.8959	89.1041
		2017	132	719	851	15.5112	84.4888
